# Supplementary material for: Analysis of the relationship between the mutation site of the SLC39A4 gene and acrodermatitis enteropathica by reporting a rare Chinese twin: a case report and review of the literature
Source: BMC Pediatr. 2020 Jan 27;20:34. doi: 10.1186/s12887-020-1942-4 (PMC6983971; doi:10.1186/s12887-020-1942-4)
Supplement: Supplementary file 1 — Additional file 1: Table S1. Details of clinical features of AE patients in 27 cases. [file 12887_2020_1942_MOESM1_ESM.xlsx]

## Sheet: Sheet1
Table S1: Details of clinical features of AE patients in 27 cases
patients	Sex (male=1 female=0)	Nationality	Age of onset (month)	monitoring period(years)	Status( heterozygous=1 homozygous=0)	Nucleotidic modification	Effect on protein sequence	exon or intron	related family (yes=1 no=0)	Cutanneous and mucosal signs(yes=1 no=0)	Perioral(yes=1 no=0)	Torso fold(yes=1 no=0)	Limb end(yes=1 no=0)	Perineum(yes=1 no=0)	Nail involvement (yes=1 no=0)	Alopecia(yes=1 no=0)	Diarrhea(yes=1 no=0)	Growth delay(yes=1 no=0)	Neuropsychiatric disorders(yes=1 no=0)	serum zinc levels(low=1,nomal=0)	Alkaline phosphatase(low=1,nomal=0)	therapeutic dose(mg/kg.d)	course of treatment(day)	References
P1	1	Mexico	7	7	1	c.1136A>C and c.1626_1627ins12	p.His379Pro and p.Leu542_Gly543insProHisAspLeu	exon 6	0	1	1	1	1	1	0	0	0	0	0	0	0	5	28	[2]
P2	1	Turkey	10	11	0	c.1822delG	-	exon 8	0	1	1	1	1	1	0	1	0	1	1	1	-	3	7	[22]
P3	1	Caucasian	6	2.5	1	c.1203G>A and c.1465_1474+4del14	p.W401X and ?	exon 7,exon 9	0	1	1	1	1	1	0	0	0	0	0	1	1	2.7	21	[4]
P4	1	Germany	60	1	1	c.1203G>A and c.1465_1474+4del14	p.W401X and ?	exon 7,exon 9	0	1	1	1	1	1	0	0	0	1	0	1	1	3	14	[4]
P5	0	Middle East	2	4	0	c.71delC	p.P24Rfs*6	exon 1	1	1	1	1	1	1	0	0	1	0	0	1	-	0.9	10	[4]
P6	0	Japanese	10	1	1	1017ins53 and R95C>T	-	exon 6,exon 2	0	1	1	0	1	1	1	0	0	0	0	1	-	1	13	[5]
P7	0	Japanese	10	1	1	1017ins53 and R95C>T	-	exon 6,exon 2	0	1	1	0	1	1	1	0	0	0	0	1	-	1	14	[5]
P8	1	Japanese	7	1	0	Q303H	-	exon 5	1	1	1	0	1	1	1	0	0	0	0	1	1	1	14	[5]
P9	1	Japanese	12	46	0	c.1438G>T	-	exon 9	1	1	1	1	1	1	1	1	0	0	0	1	1	1	7	[1]
P10	0	Japanese	8	1	0	c.1438G>T	-	exon 9	0	1	1	0	1	1	1	0	0	0	0	1	0	1	14	[1]
P11	1	Saudi Arabia	5	-	0	c.1534G>T	-	exon 10	1	1	1	1	1	0	0	0	0	0	0	1	-	1	14	[22]
P12	0	Saudi Arabia	5	-	0	c.1534G>T	-	exon 10	1	1	1	1	1	0	0	0	0	0	0	-	-	1	13	[22]
P13	0	Sweden	8	1	1	c.1130_1140dup and c.1120G>A	p.Thr381Serfs*4 and p.Gly374Arg	exon 6	0	1	1	0	0	1	1	0	1	0	0	0	0	4.5	21	[11]
P14	0	Turkish	3	13	0	c.541_551dup	p.Leu186fsX38	exon 3	0	1	1	1	1	1	1	1	1	1	1	1	1	10	21	[12]
P15	0	-	12	144	0	c.1462_1474+1del AGACTGAGCCCAGG	-	exon 9 and intron 9	1	1	1	1	0	1	0	1	1	0	0	1	1	7.3	14	[13]
P16	-	France	12	-	1	P200L and W401X	-	exon 3	0	1	1	0	0	1	0	1	0	0	1	-	-	3	15	[14]
P17	-	France	12	-	0	c.192 + 19G>A	-	intron 1	1	1	1	1	1	1	1	1	1	1	1	-	-	-	-	[15]
P18	0	China	12	-	0	c.1462_1474+1del AGACTGAGCCCAGG	-	exon 9 and intron 9	1	1	1	0	1	1	0	1	1	0	0	1	0	1	19	[16]
P19	0	China	5	15	0	c.1115T>G	-	exon 6	1	1	1	1	1	1	0	0	1	1	0	1	-	-	-	[17]
P20	0	-	2	25	0	c.106C>T	-	exon 1	1	1	1	1	1	1	0	1	0	0	0	0	1	2	7	[2]
P21	1	Turkey	15	22	0	c.1784 G>T	p.Gly595Val	exon 11	1	1	1	1	1	1	0	0	1	1	1	1	1	1	21	[18]
P22	1	Korean	7	1	1	c.283C>T and c.1287+2T>C	-	exon 2 and intron 7	0	1	1	1	1	1	0	1	1	0	0	1	-	3	11	[19]
P23	1	German	1	1	1	c.1465_1474+4del and c.295G>A	p.? and p.Ala99Thr	exon 9	0	1	1	1	1	1	0	0	1	0	0	1	0	2.5	15	[20]
P24	0	Tunisian	5	10	0	c.631C>T	-	exon 3	1	1	1	1	1	1	1	1	1	1	1	1	-	1	7	[8]
P25	1	Tunisian	5	6.5	0	c.631C>T	-	exon 3	1	1	1	1	1	1	1	1	1	1	1	1	-	3	7	[8]
P26	1	China	12	1	1	c.926G>T and c.976+2T>A	p.Cys309Phe (p.C309F)	exon 5 and intron 5	0	1	1	1	1	1	1	0	0	0	0	0	0	1	14	this report
P27	1	China	12	1	1	c.926G>T and c.976+2T>A	p.Cys309Phe (p.C309F)	exon 5 and intron 5	0	1	1	1	1	1	1	0	0	0	0	0	0	1	14	this report
Dermatitis site: Perioral=1,Torso fold=2,Limb end=3,Perineum=4; Other clinical manifestations: yes=1;no=0. Serum zinc levels: low=1,normal=0;"-"not available
